# Supplementary material for: Surface Plasmon Resonance as a Potential Diagnostic Tool for the Detection of CXC Chemokine Receptor 4 (CXCR4) on Extracellular Vesicles
Source: Biosensors (Basel). 2026 Mar 21;16(3):174. doi: 10.3390/bios16030174 (PMC13024074; doi:10.3390/bios16030174)
Supplement: Supplementary file 1 [file biosensors-16-00174-s001.zip]

Archive with 1 entries (1 files):
- biosensors-4181197-supplementary.pdf
